# Supplementary material for: Overlooked but not forgotten: the first new extant species of Hawaiian land snail described in 60 years, Auriculellagagneorum sp. nov. (Achatinellidae, Auriculellinae)
Source: Zookeys. 2020 Jul 20;950:1–31. doi: 10.3897/zookeys.950.50669 (PMC7387373; doi:10.3897/zookeys.950.50669)
Supplement: XML Treatment for Auriculella [file zookeys.950.50669-treatment1.xml]

<!DOCTYPE tp:taxon-treatment
  PUBLIC "-//TaxonX//DTD Taxonomic Treatment Publishing DTD v0 20100105//EN" "tax-treatment-NSO.dtd">
<tp:taxon-treatment xmlns:tp="http://www.plazi.org/taxpub"><tp:treatment-meta><kwd-group><label>Taxon classification</label><kwd><named-content xmlns:xlink="http://www.w3.org/1999/xlink" content-type="kingdom">Animalia</named-content></kwd></kwd-group><mixed-citation publication-type="journal"><person-group><name><surname>Yeung</surname><given-names>Norine W.</given-names></name><name><surname>Slapcinsky</surname><given-names>John</given-names></name><name><surname>Strong</surname><given-names>Ellen E.</given-names></name><name><surname>Kim</surname><given-names>Jaynee R.</given-names></name><name><surname>Hayes</surname><given-names>Kenneth A.</given-names></name></person-group><article-title>Overlooked but not forgotten: the first new extant species of Hawaiian land snail described in 60 years, <italic><tp:taxon-name><tp:taxon-name-part taxon-name-part-type="genus" reg="Auriculella">Auriculella</tp:taxon-name-part> <tp:taxon-name-part taxon-name-part-type="species" reg="gagneorum">gagneorum</tp:taxon-name-part></tp:taxon-name></italic> sp. nov. (<tp:taxon-name><tp:taxon-name-part taxon-name-part-type="family">Achatinellidae</tp:taxon-name-part></tp:taxon-name>, <tp:taxon-name><tp:taxon-name-part taxon-name-part-type="subfamily">Auriculellinae</tp:taxon-name-part></tp:taxon-name>)</article-title><source>Zookeys</source><day>20</day><month>7</month><year>2020</year><volume>950</volume><fpage>1</fpage><lpage>31</lpage><pub-id pub-id-type="doi">10.3897/zookeys.950.50669</pub-id></mixed-citation></tp:treatment-meta><tp:nomenclature><label>Genus</label><tp:taxon-name><object-id xmlns:xlink="http://www.w3.org/1999/xlink" content-type="arpha" xlink:type="simple">060BE0C9-E3E4-54B2-A97D-493C61CA3B97</object-id>
              <tp:taxon-name-part taxon-name-part-type="genus" reg="Auriculella">Auriculella</tp:taxon-name-part>
            </tp:taxon-name><tp:taxon-authority>Pfeiffer, 1854</tp:taxon-authority></tp:nomenclature><tp:treatment-sec sec-type="type species" id="SECID0EH3BI"><title>Type species.</title><p><italic><tp:taxon-name><tp:taxon-name-part taxon-name-part-type="genus" reg="Partula">Partula</tp:taxon-name-part> <tp:taxon-name-part taxon-name-part-type="species" reg="auricula">auricula</tp:taxon-name-part></tp:taxon-name></italic> Férussac, 1821 by subsequent designation (<xref ref-type="bibr" rid="B20">Gulick 1873</xref>).</p></tp:treatment-sec><tp:treatment-sec sec-type="diagnosis" id="SECID0E33BI"><title>Diagnosis.</title><p>Small to moderately sized <tp:taxon-name><tp:taxon-name-part taxon-name-part-type="family">Achatinellidae</tp:taxon-name-part></tp:taxon-name>, 4 to 12 mm in adult shell height. Shells either dextral or sinistral, taller than wide, with a strong parietal lamella. Juvenile shells have two columellar lamellae, one or both of which are lacking in adults. Phallus with an epiphallus and a nearly apical appendix. Phallus retractor muscle inserted apically on the epiphallus and not secondarily attached to the appendix. Members of <italic><tp:taxon-name><tp:taxon-name-part taxon-name-part-type="genus" reg="Auriculella">Auriculella</tp:taxon-name-part></tp:taxon-name></italic> are the only achatinellids known to have an epiphallus. All <italic><tp:taxon-name><tp:taxon-name-part taxon-name-part-type="genus" reg="Auriculella">Auriculella</tp:taxon-name-part></tp:taxon-name></italic> species are oviparous (<xref ref-type="bibr" rid="B39">Pilsbry and Cooke 1914–1916</xref>).</p></tp:treatment-sec><ref-list><ref id="B20"><mixed-citation xmlns:xlink="http://www.w3.org/1999/xlink" xlink:type="simple"><person-group><name name-style="western"><surname>Gulick</surname><given-names>JT</given-names></name></person-group> (<year>1873</year>) <article-title>On the classification of the <tp:taxon-name><tp:taxon-name-part taxon-name-part-type="subfamily">Achatinellinae</tp:taxon-name-part></tp:taxon-name>.</article-title><source>Proceedings of the Zoological Society of London</source><volume>1873</volume>: <fpage>89</fpage>–<lpage>91</lpage>. <ext-link xlink:type="simple" ext-link-type="uri" xlink:href="https://www.biodiversitylibrary.org/page/28504282">https://www.biodiversitylibrary.org/page/28504282</ext-link></mixed-citation></ref><ref id="B39"><mixed-citation xmlns:xlink="http://www.w3.org/1999/xlink" xlink:type="simple"><person-group><name name-style="western"><surname>Pilsbry</surname><given-names>HA</given-names></name><name name-style="western"><surname>Cooke</surname><given-names>CM</given-names></name></person-group> (<year>1914–1916</year>) <source>Manual of Conchology. Second Series: <tp:taxon-name><tp:taxon-name-part taxon-name-part-type="infraclass">Pulmonata</tp:taxon-name-part></tp:taxon-name> (Vol. XXIII).</source><publisher-name>Academy of Natural Sciences</publisher-name>, <publisher-loc>Philadelphia</publisher-loc>, <size units="page">302 pp</size>. <ext-link xlink:type="simple" ext-link-type="uri" xlink:href="https://www.biodiversitylibrary.org/page/1296750">https://www.biodiversitylibrary.org/page/1296750</ext-link></mixed-citation></ref></ref-list></tp:taxon-treatment>
